# Supplementary material for: Problematic Social Media Use and Depressive Outcomes among College Students in China: Observational and Experimental Findings
Source: Int J Environ Res Public Health. 2022 Apr 19;19(9):4937. doi: 10.3390/ijerph19094937 (PMC9099455; doi:10.3390/ijerph19094937)
Supplement: Supplementary file 1 [file ijerph-19-04937-s001.zip]

Archive with 1 entries (1 files):
- ijerph-1627750-supplementary.pdf
